# Supplementary material for: Transcriptome-Wide Analysis of Human Liver Reveals Age-Related Differences in the Expression of Select Functional Gene Clusters and Evidence for a PPP1R10-Governed ‘Aging Cascade’
Source: Pharmaceutics. 2021 Nov 25;13(12):2009. doi: 10.3390/pharmaceutics13122009 (PMC8709089; doi:10.3390/pharmaceutics13122009)
Supplement: Supplementary file 1 [file pharmaceutics-13-02009-s001.zip]

Archive with 1 entries (1 files):
- pharmaceutics-1455184-supplementary.pdf
